# Supplementary material for: Stressed at Work: Investigating the Relationship between Occupational Stress and Salivary Cortisol Fluctuations
Source: Int J Environ Res Public Health. 2022 Sep 28;19(19):12311. doi: 10.3390/ijerph191912311 (PMC9564551; doi:10.3390/ijerph191912311)
Supplement: Supplementary file 1 [file ijerph-19-12311-s001.zip]

Archive with 1 entries (1 files):
- ijerph-1926539-supplementary.pdf
